# Supplementary material for: Influence of Partial Disentanglement of Macromolecules on the Rheological, Thermal, and Mechanical Properties of Polypropylene–Polyethylene Blends
Source: Molecules. 2025 Apr 16;30(8):1786. doi: 10.3390/molecules30081786 (PMC12029187; doi:10.3390/molecules30081786)
Supplement: Supplementary file 1 [file molecules-30-01786-s001.zip]

Archive with 1 entries (1 files):
- molecules-3548611-supplementary.pdf
